# Supplementary material for: Core-Extended Naphthalene Diimide Dyads as Light-Up Probes with Targeted Cytotoxicity Toward Tumor Cells
Source: Biomolecules. 2025 Feb 19;15(2):311. doi: 10.3390/biom15020311 (PMC11852925; doi:10.3390/biom15020311)
Supplement: Supplementary file 1 [file biomolecules-15-00311-s001.zip]

Archive with 1 entries (1 files):
- biomolecules-3440638-supplementary.pdf
